# Supplementary material for: Comparative Whole-Genomic Analysis of an Ancient L2 Lineage Mycobacterium tuberculosis Reveals a Novel Phylogenetic Clade and Common Genetic Determinants of Hypervirulent Strains
Source: Front Cell Infect Microbiol. 2018 Jan 12;7:539. doi: 10.3389/fcimb.2017.00539 (PMC5770396; doi:10.3389/fcimb.2017.00539)
Supplement: Supplementary file 1 [file Table1.XLSX]

## Sheet: Table S1
Table S1. List of previously published assembled genome sequences of M. tuberculosis complex used for phylogenetic placement of H112 and H54.
Strain name	NCBI Genbank assembly accesssion
210	GCA_000176315.1
26105	GCA_001545055.1
00-R0434	GCA_001848855.1
A70428	GCA_001096245.1
Aethiop_vetus_229	GCA_001049395.1
Aethiop_vetus_232	GCA_001049435.1
CDC1551	GCA_000008585.1
CSF3053	GCA_001183025.1
CTRI-4	GCA_000256525.1
FJ05194	GCA_000454325.1
HN878	GCA_000184005.1
ISOLATE46	GCA_002000215.1
M1011	GCA_000654475.1
Mycobacterium africanum K85	GCA_000159775.1
Mycobacterium africanum MAL010074	GCA_000666225.1
Mycobacterium africanum MAL010112	GCA_000666605.1
Mycobacterium africanum MAL010118	GCA_000666225.1
Mycobacterium bovis AF2122/97	GCA_000195835.1
Mycobacterium bovis BCG str. Pasteur 1173P2	GCA_000009445.1
SAWC507	GCA_001210525.1
StrainK	GCA_000698475.1
