# Supplementary material for: Comparative Whole-Genomic Analysis of an Ancient L2 Lineage Mycobacterium tuberculosis Reveals a Novel Phylogenetic Clade and Common Genetic Determinants of Hypervirulent Strains
Source: Front Cell Infect Microbiol. 2018 Jan 12;7:539. doi: 10.3389/fcimb.2017.00539 (PMC5770396; doi:10.3389/fcimb.2017.00539)
Supplement: Supplementary file 2 [file Table2.XLSX]

## Sheet: Table S2
Table S2. List of previously sequenced strains related to H112 used for detailed phylogenetic analysis.
Strain ID	Isolation country	European nucleotide archive (ENA)-study accession	ENA-run accession	ENA-sample accession	Clade
BGI_Q-xz09122	China	PRJNA187550	SRR671742	SAMN01908765	H112-clade
BGI_SH337	China	PRJNA187550	SRR671818	SAMN01908842	H112-clade
3936/02	Germany	PRJEB6273	ERR551572	SAMEA2534036	H112-clade
SD6506	China	PRJNA270137	SRR1710108	SAMN03263140	H112-clade
Zt272	Brazil	PRJNA290003	GCA_001270365	SAMN03861514	H112-clade
8038-95	Germany	PRJEB6273	ERR552954	SAMEA2535029	H112-clade
GX193	China	PRJNA270137	SRR1710094	SAMN03263126	H112-clade
GX119	China	PRJNA270137	SRR1710089	SAMN03263121	H112-clade
8374/11	Thailand	PRJEB6273	ERR552549	SAMEA2534726	H112-clade
sc-335	China	PRJNA270137	SRR1710107	SAMN03263139	H112-clade
HN109	China	PRJNA270137	SRR1710099	SAMN03263131	H112-clade
H112	China	PRJNA369711	SRS1958323	SAMN06292067	H112-clade
GC1237	Spain	PRJEB2855	ERR071082	SAMEA1094825	H112-clade
4403-05	New Guinea	PRJEB6273	ERR550946	SAMEA2533583	H112-clade
MAL010119	Mali	PRJNA240159	SRR1577808	SAMN02673326	H112-clade
KT-0008	South Korea	PRJNA219758	SRR1013547	SAMN02360553	H112-clade
BGI_ShX519	China	PRJNA187550	SRR671798	SAMN01908822	Non-H112-clade
09_2056	China	PRJNA270137	SRR1710081	SAMN03263113	Non-H112-clade
HN150	China	PRJNA270137	SRR1710101	SAMN03263133	Non-H112-clade
SC26	China	PRJNA270137	SRR1710106	SAMN03263138	Non-H112-clade
HN129	China	PRJNA270137	SRR1710100	SAMN03263132	Non-H112-clade
GX183	China	PRJNA270137	SRR1710092	SAMN03263124	Non-H112-clade
10_0800	China	PRJNA270137	SRR1710085	SAMN03263117	Non-H112-clade
09_1617	China	PRJNA270137	SRR1710080	SAMN03263112	Non-H112-clade
SAWC2701	South Africa	PRJEB14401	ERR1452610	SAMEA4032460	Non-H112-clade
3435-06	Thailand	PRJEB6273	ERR551225	SAMEA2533789	Non-H112-clade
BGI_GZ10102	China	PRJNA187550	SRR671770	SAMN01908794	Non-H112-clade
10_0801	China	PRJNA270137	SRR1710086	SAMN03263118	Non-H112-clade
HN95	China	PRJNA270137	SRR1710103	SAMN03263135	Non-H112-clade
BGI_140	China	PRJNA187550	SRR671722	SAMN01908746	Non-H112-clade
10_0776	China	PRJNA270137	SRR1710084	SAMN03263116	Non-H112-clade
08_0205	China	PRJNA270137	SRR1710073	SAMN03263105	Non-H112-clade
Streptomyc	Japan	PRJNA236012	SRR2064835	SAMN02595073	Non-H112-clade
