# Supplementary material for: Comparative Whole-Genomic Analysis of an Ancient L2 Lineage Mycobacterium tuberculosis Reveals a Novel Phylogenetic Clade and Common Genetic Determinants of Hypervirulent Strains
Source: Front Cell Infect Microbiol. 2018 Jan 12;7:539. doi: 10.3389/fcimb.2017.00539 (PMC5770396; doi:10.3389/fcimb.2017.00539)
Supplement: Supplementary file 3 [file Table3.XLSX]

## Sheet: Table S3
Table S3. List of SNPs present in H112 but absent in H54.
POSITION	REF_ALLELE	ALT_ALLELE	GENE_ID	GENE_NAME	VARIANT_TYPE	REF_AMINO	ALT_AMINO	AMINO_POS(A)	SIFT_SCORE	SIFT_MEDIAN	SIFT_PREDICTION	Remarks
3827946	G	T	Rv3409c	choD	NONSYNONYMOUS	A	E	261	0.001	2.53	DELETERIOUS
3268041	C	T	Rv2935	ppsE	NONSYNONYMOUS	A	V	102	0.042	2.72	DELETERIOUS
209387	T	G	Rv0178	NA	NONSYNONYMOUS	D	E	150	0	3.34	DELETERIOUS	common with H112-clade
2183577	A	G	Rv1932	tpx	NONSYNONYMOUS	E	G	69	0.005	2.52	DELETERIOUS
4084334	G	A	Rv3645	NA	NONSYNONYMOUS	E	K	510	0	2.62	DELETERIOUS
3906081	G	A	Rv3486	NA	NONSYNONYMOUS	G	S	104	0	2.74	DELETERIOUS
4306427	C	T	Rv3832c	NA	NONSYNONYMOUS	G	S	129	0	2.59	DELETERIOUS
2347856	G	A	Rv2090	NA	NONSYNONYMOUS	G	S	162	0.039	3.18	DELETERIOUS
3364148	G	A	Rv3005c	NA	NONSYNONYMOUS	H	Y	129	0.002	2.66	DELETERIOUS
3492531	C	T	Rv3127	NA	NONSYNONYMOUS	H	Y	129	0.028	2.63	DELETERIOUS
546451	A	T	Rv0456c	echA2	NONSYNONYMOUS	I	N	118	0.001	2.57	DELETERIOUS
812031	T	G	Rv0715	rplX	NONSYNONYMOUS	I	S	97	0.023	2.6	DELETERIOUS
3814514	T	C	Rv3397c	phyA	NONSYNONYMOUS	N	S	162	0.014	2.5	DELETERIOUS
1557405	A	C	Rv1384	carB	NONSYNONYMOUS	N	T	102	0	3.03	DELETERIOUS
330653	C	G	Rv0274	NA	NONSYNONYMOUS	P	A	78	0	3.11	DELETERIOUS
2042626	C	T	Rv1801	PPE29	NONSYNONYMOUS	P	L	209	0.013	2.58	DELETERIOUS
844983	G	A	Rv0753c	mmsA	NONSYNONYMOUS	P	L	324	0	2.84	DELETERIOUS
2936766	C	A	Rv2608	PPE42	NONSYNONYMOUS	P	Q	574	0.004	3.15	DELETERIOUS
4181297	G	A	Rv3730c	NA	NONSYNONYMOUS	P	S	142	0.003	2.6	DELETERIOUS
392770	G	A	Rv0327c	cyp135A1	NONSYNONYMOUS	P	S	426	0	2.69	DELETERIOUS
1025969	T	G	Rv0920c	NA	NONSYNONYMOUS	Q	P	283	0	2.65	DELETERIOUS
598034	G	A	Rv0507	mmpL2	NONSYNONYMOUS	R	H	279	0.001	2.68	DELETERIOUS
142618	C	T	Rv0118c	oxcA	NONSYNONYMOUS	R	Q	420	0	2.61	DELETERIOUS
3279187	A	C	Rv2940c	mas	NONSYNONYMOUS	S	A	1177	0.005	3.32	DELETERIOUS
1466952	T	C	Rv1310	atpD	NONSYNONYMOUS	V	A	371	0.001	3.37	DELETERIOUS
448919	A	T	Rv0372c	NA	NONSYNONYMOUS	V	E	156	0.004	2.61	DELETERIOUS
702691	G	A	Rv0606	NA	NONSYNONYMOUS	V	I	226	0	3.1	DELETERIOUS
1079697	G	C	Rv0969	ctpV	NONSYNONYMOUS	V	L	319	0.019	2.66	DELETERIOUS	common with ancestral H112-clade
3840023	C	A	Rv3422c	NA	NONSYNONYMOUS	V	L	59	0.012	2.45	DELETERIOUS
3101363	C	A	Rv2791c	NA	NONSYNONYMOUS	W	C	73	0.002	2.64	DELETERIOUS
1369794	A	G	Rv1226c	NA	NONSYNONYMOUS	Y	H	168	0	2.9	DELETERIOUS
363375	C	A	Rv0298	NA	NONSYNONYMOUS	L	M	42	0	4.32	DELETERIOUS (B)
3800959	T	G	Rv3387	NA	NONSYNONYMOUS	S	R	58	0	3.51	DELETERIOUS (B)
274968	C	T	Rv0229c	NA	NONSYNONYMOUS	A	T	7	NA	NA	NA
2195864	G	A	Rv1944c	NA	NONSYNONYMOUS	A	V	24	NA	NA	NA	common with ancestral H112-clade
3790852	T	C	Rv3377c	NA	NONSYNONYMOUS	Q	R	501	NA	NA	NA
3312805	C	A	Rv2959c	NA	NONSYNONYMOUS	V	L	12	NA	NA	NA
2134434	G	A	Rv1885c	NA	STOP-GAIN	Q	*	147	NA	NA	NA
3865243	G	T	Rv3447c	eccC4	NONSYNONYMOUS	A	D	999	0.5	2.71	TOLERATED	common with H112-clade
3012950	G	T	Rv2696c	NA	NONSYNONYMOUS	A	E	220	1	2.79	TOLERATED	common with H112-clade
1928544	G	C	Rv1702c	NA	NONSYNONYMOUS	A	G	11	0.073	3.06	TOLERATED
4055426	G	C	Rv3616c	espA	NONSYNONYMOUS	A	G	317	0.535	3.32	TOLERATED
93484	G	T	Rv0085	hycP	NONSYNONYMOUS	A	S	66	0.336	3.21	TOLERATED
4242914	G	A	Rv3793	embC	NONSYNONYMOUS	A	T	1018	0.232	2.6	TOLERATED
249350	G	A	Rv0209	NA	NONSYNONYMOUS	A	T	105	0.124	2.86	TOLERATED	common with H112-clade
2204949	C	T	Rv1962c	vapC35	NONSYNONYMOUS	A	T	109	0.063	2.64	TOLERATED
2663236	C	T	Rv2380c	mbtE	NONSYNONYMOUS	A	T	1294	1	3.04	TOLERATED
197705	G	A	Rv0168	yrbE1B	NONSYNONYMOUS	A	T	16	0.626	2.61	TOLERATED	common with ancestral H112-clade
3205504	C	T	Rv2896c	NA	NONSYNONYMOUS	A	T	311	0.654	2.6	TOLERATED
3785898	G	A	Rv3371	NA	NONSYNONYMOUS	A	T	323	1	2.87	TOLERATED	common with H112-clade
4075953	G	A	Rv3636	NA	NONSYNONYMOUS	A	T	68	0.129	3.16	TOLERATED
3293470	C	T	Rv2946c	pks1	NONSYNONYMOUS	A	T	962	0.319	2.72	TOLERATED
2419707	G	A	Rv2158c	murE	NONSYNONYMOUS	A	V	301	0.21	2.65	TOLERATED
3952460	G	A	Rv3515c	fadD19	NONSYNONYMOUS	A	V	4	0.083	2.61	TOLERATED
2201808	C	G	Rv1955	higB	NONSYNONYMOUS	D	E	30	1	3.49	TOLERATED	common with H112-clade
3405203	A	G	Rv3044	fecB	NONSYNONYMOUS	D	G	23	0.311	3.01	TOLERATED
2264341	A	C	Rv2017	NA	NONSYNONYMOUS	E	A	115	0.749	2.67	TOLERATED
1914779	A	C	Rv1689	tyrS	NONSYNONYMOUS	E	A	393	0.731	2.56	TOLERATED
3130525	C	T	Rv2823c	NA	NONSYNONYMOUS	E	K	417	0.933	2.69	TOLERATED
1149316	C	T	Rv1028c	kdpD	NONSYNONYMOUS	E	K	791	0.19	2.49	TOLERATED
4156686	C	T	Rv3711c	dnaQ	NONSYNONYMOUS	G	D	15	0.073	3.01	TOLERATED
3389792	G	A	Rv3030	NA	NONSYNONYMOUS	G	D	231	0.592	3.08	TOLERATED
2824449	C	T	Rv2508c	NA	NONSYNONYMOUS	G	S	49	0.939	2.7	TOLERATED
449943	C	T	Rv0373c	NA	NONSYNONYMOUS	G	S	621	0.894	2.7	TOLERATED	common with ancestral H112-clade
4023644	T	C	Rv3580c	cysS1	NONSYNONYMOUS	I	V	54	1	2.57	TOLERATED
4154910	A	G	Rv3710	leuA	NONSYNONYMOUS	K	E	391	0.953	2.7	TOLERATED
3609388	G	A	Rv3232c	ppk2	NONSYNONYMOUS	L	F	124	0.435	2.63	TOLERATED
3301648	T	G	Rv2950c	fadD29	NONSYNONYMOUS	M	L	270	0.532	2.61	TOLERATED	common with H112-clade
4028616	C	A	Rv3586	NA	NONSYNONYMOUS	N	K	242	0.622	2.5	TOLERATED
2433276	A	C	Rv2171	lppM	NONSYNONYMOUS	N	T	109	0.266	2.9	TOLERATED
191750	C	T	Rv0161	NA	NONSYNONYMOUS	P	S	382	0.734	2.62	TOLERATED
3286846	C	T	Rv2942	mmpL7	NONSYNONYMOUS	P	S	593	0.274	3.55	TOLERATED
2892847	G	C	Rv2568c	NA	NONSYNONYMOUS	Q	E	209	1	2.66	TOLERATED
1477522	C	A	Rv1316c	ogt	NONSYNONYMOUS	R	L	37	0.188	2.55	TOLERATED	common with ancestral H112-clade
1622580	C	A	Rv1443c	NA	NONSYNONYMOUS	R	L	38	0.222	3.1	TOLERATED	common with H112-clade
2283528	C	A	Rv2037c	NA	NONSYNONYMOUS	R	L	65	0.088	2.82	TOLERATED	common with ancestral H112-clade
1108874	G	T	Rv0992c	NA	NONSYNONYMOUS	R	S	100	0.678	2.57	TOLERATED
1674481	T	G	Rv1484	inhA	NONSYNONYMOUS	S	A	94	0.161	2.53	TOLERATED
3491518	G	A	Rv3125c	PPE49	NONSYNONYMOUS	S	L	45	0.342	2.6	TOLERATED
2614966	A	C	Rv2339	mmpL9	NONSYNONYMOUS	S	R	92	0.07	2.72	TOLERATED
1505956	A	G	Rv1339	NA	NONSYNONYMOUS	T	A	14	0.143	3.32	TOLERATED
2056033	A	G	Rv1813c	NA	NONSYNONYMOUS	V	A	27	0.39	2.92	TOLERATED
1023756	T	C	Rv0917	betP	NONSYNONYMOUS	V	A	557	0.225	3.22	TOLERATED
2926824	T	G	Rv2597	NA	NONSYNONYMOUS	V	G	157	0.115	2.78	TOLERATED
1312065	A	C	Rv1179c	NA	NONSYNONYMOUS	V	G	412	0.341	3.06	TOLERATED
3308851	T	G	Rv2956	NA	NONSYNONYMOUS	Y	D	62	0.077	2.62	TOLERATED
1851376	C	T	Rv1640c	lysX	SYNONYMOUS	A	A	220	0.383	2.69	TOLERATED
1062047	C	T	Rv0951	sucC	SYNONYMOUS	A	A	28	0.619	2.55	TOLERATED
3789559	G	A	Rv3375	amiD	SYNONYMOUS	A	A	313	0.816	2.69	TOLERATED
355805	A	G	Rv0291	mycP3	SYNONYMOUS	A	A	436	1	2.7	TOLERATED
506567	C	T	Rv0419	lpqM	SYNONYMOUS	A	A	494	0.686	2.65	TOLERATED	Same position overlaps with coding sequence for Rv0420c.
3308850	A	G	Rv2956	NA	SYNONYMOUS	A	A	61	0.428	2.62	TOLERATED
3569220	G	A	Rv3198c	uvrD2	SYNONYMOUS	A	A	664	1	2.61	TOLERATED	common with H112-clade
365782	C	T	Rv0303	NA	SYNONYMOUS	C	C	183	1	2.7	TOLERATED
4185408	G	A	Rv3734c	tgs2	SYNONYMOUS	D	D	161	1	2.67	TOLERATED
4349717	T	C	Rv3871	eccCb1	SYNONYMOUS	D	D	297	1	4.32	TOLERATED
321492	G	A	Rv0267	narU	SYNONYMOUS	E	E	54	1	2.69	TOLERATED
2466736	G	A	Rv2201	asnB	SYNONYMOUS	E	E	580	1	2.56	TOLERATED
3181980	G	A	Rv2870c	dxr	SYNONYMOUS	F	F	344	1	2.57	TOLERATED
2008149	C	A	Rv1774	NA	SYNONYMOUS	G	G	106	0.799	2.77	TOLERATED
3853097	G	A	Rv3433c	NA	SYNONYMOUS	G	G	39	0.233	2.52	TOLERATED
752134	C	T	Rv0655	mkl	SYNONYMOUS	I	I	206	1	2.65	TOLERATED	common with H112-clade
3200334	C	T	Rv2891	NA	SYNONYMOUS	I	I	23	1	3.02	TOLERATED
215223	C	T	Rv0184	NA	SYNONYMOUS	I	I	85	1	3.52	TOLERATED
420560	G	A	Rv0350	dnaK	SYNONYMOUS	K	K	242	1	3.21	TOLERATED
604982	G	A	Rv0512	hemB	SYNONYMOUS	L	L	127	1	2.59	TOLERATED
2662243	G	A	Rv2380c	mbtE	SYNONYMOUS	L	L	1625	1	3.08	TOLERATED
1547909	G	A	Rv1375	NA	SYNONYMOUS	L	L	26	1	3.53	TOLERATED
3105672	G	A	Rv2797c	NA	SYNONYMOUS	L	L	546	1	3.54	TOLERATED
521169	C	G	Rv0433	NA	SYNONYMOUS	P	P	282	1	2.59	TOLERATED
2845445	G	A	Rv2524c	fas	SYNONYMOUS	R	R	1296	1	2.75	TOLERATED
506567	C	T	Rv0420c	NA	SYNONYMOUS	R	R	135	1	4.32	TOLERATED	Same position overlaps with coding sequence for Rv0419.
3860879	G	A	Rv3441c	mrsA	SYNONYMOUS	R	R	164	0.423	2.54	TOLERATED
330265	G	T	Rv0273c	NA	SYNONYMOUS	R	R	21	1	2.54	TOLERATED
652027	G	T	Rv0561c	NA	SYNONYMOUS	R	R	243	1	2.57	TOLERATED
1639262	G	C	Rv1453	NA	SYNONYMOUS	R	R	294	1	3.08	TOLERATED
4296225	G	A	Rv3825c	pks2	SYNONYMOUS	S	S	1127	0.254	3.18	TOLERATED	common with ancestral H112-clade
3476350	G	A	Rv3107c	agpS	SYNONYMOUS	S	S	204	0.862	2.65	TOLERATED	common with H112-clade
2836774	G	A	Rv2519	PE26	SYNONYMOUS	S	S	330	0.949	2.92	TOLERATED
3373397	G	A	Rv3014c	ligA	SYNONYMOUS	S	S	408	1	2.55	TOLERATED	common with ancestral H112-clade
128469	C	A	Rv0107c	ctpI	SYNONYMOUS	S	S	691	0.5	2.74	TOLERATED
4024755	G	A	Rv3582c	ispD	SYNONYMOUS	S	S	95	0.751	2.68	TOLERATED
2800623	C	T	Rv2488c	NA	SYNONYMOUS	T	T	86	1	3.17	TOLERATED
4188262	G	T	Rv3737	NA	SYNONYMOUS	V	V	188	0.586	3.41	TOLERATED
2335996	G	A	Rv2079	NA	SYNONYMOUS	V	V	214	0.644	2.83	TOLERATED
676345	C	T	Rv0579	NA	SYNONYMOUS	V	V	36	1	2.66	TOLERATED
119555	C	T	Rv0102	NA	SYNONYMOUS	V	V	614	1	2.74	TOLERATED
3051182	C	T	Rv2737c	recA	SYNONYMOUS	V	V	81	1	3.13	TOLERATED	common with ancestral H112-clade
3242617	C	T	Rv2928	tesA	SYNONYMOUS	Y	Y	140	1	2.71	TOLERATED
295746	C	T	-	fadE5-Rv0245	INTERGENIC	-	-	-	-	-	-	common with H112-clade
400068	C	G	-	PE6	INTERGENIC	-	-	18	-	-	-
1941685	C	T	-	engA-Rv1714	INTERGENIC	-	-	-	-	-	-
2240152	G	A	-	ctpF	INTERGENIC	-	-	7	-	-	-
2431514	C	A	-	Rv2168c	INTERGENIC	-	-	94	-	-	-
2584903	C	T	-	Rv2312-Rv2313c	INTERGENIC	-	-	-	-	-	-
2881382	C	T	-	Rv2561	INTERGENIC	-	-	27	-	-	-
3177361	G	A	-	Rv2864c	INTERGENIC	-	-	96	-	-	-
3862931	G	A	-	esxT	INTERGENIC	-	-	5	-	-	-
4107517	G	A	-	dppA-acs	INTERGENIC	-	-	-	-	-	-
4196637	G	A	-	Rv3747	INTERGENIC	-	-	87	-	-	-
POSITION is according to reference genome (NC_000962.3). [A]= Upstream distance to the nearest gene is given in case of intergenic. [B]= There is low confidence in this prediction.
