# Supplementary material for: Comparative Whole-Genomic Analysis of an Ancient L2 Lineage Mycobacterium tuberculosis Reveals a Novel Phylogenetic Clade and Common Genetic Determinants of Hypervirulent Strains
Source: Front Cell Infect Microbiol. 2018 Jan 12;7:539. doi: 10.3389/fcimb.2017.00539 (PMC5770396; doi:10.3389/fcimb.2017.00539)
Supplement: Supplementary file 4 [file Table4.XLSX]

## Sheet: Table S4
Table S4. Structural variation present in H112 but absent in H54.
Start	End	Size	Type	Annotation	Remarks
67069	67069	21	Insertion	Rv0063:CDS:479:intermediary metabolism and respiration:Possible oxidoreductase
340589	340589	6	Insertion	PPE3:CDS:536:PE/PPE:PPE family protein PPE3
549362	549362	1	Insertion	Rv0457c:CDS:673:intermediary metabolism and respiration:Probable peptidase
623281	623281	84	Insertion	PE_PGRS6:CDS:594:PE/PPE:PE-PGRS family protein PE_PGRS6
681184	681185	1	Deletion	Rv0584:CDS:877:cell wall and cell processes:Possible conserved exported protein
708032	710078	2046	Deletion	Repeat_region
730085	730094	9	Deletion	Rv0633c:CDS:279:cell wall and cell processes:Possible exported protein	common with H112-clade
802428	802500	108	Tandem_expansion	Repeat_region
837709	837899	99	Repeat_expansion	PE_PGRS9:CDS:783:PE/PPE:PE-PGRS family protein PE_PGRS9
854259	854261	2	Deletion	Intergenic:Rv0759c-Rv0760c	common with H112-clade
868561	868561	1	Insertion	Rv0775:CDS:207:conserved hypotheticals:Conserved hypothetical protein
889020	890379	1359	Deletion	Repeat_region (Region of difference 131)
921789	921789	1	Insertion	Rv0829:CDS:96:insertion seqs and phages:Possible transposase (fragment)
937115	937115	1358	Insertion	pip:CDS:286:intermediary metabolism and respiration:Probable proline iminopeptidase Pip (prolyl aminopeptidase) (pap) [A]	common with H112-clade
1102033	1102034	1	Deletion	Rv0986:CDS:248:cell wall and cell processes:Probable adhesion component transport ATP-binding protein ABC transporter
1175743	1175743	1358	Insertion	Rv1052:CDS:129:conserved hypotheticals:Hypothetical protein [A]
1199561	1199562	1	Deletion	Rv1075c:CDS:314:cell wall and cell processes:Conserved exported protein
1212169	1212217	48	Deletion	PE_PGRS21:CDS:767:PE/PPE:PE-PGRS family protein PE_PGRS21
1340169	1340172	3	Deletion	PPE18:CDS:391:PE/PPE:PPE family protein PPE18
1403582	1403642	60	Deletion	cyp130:CDS:405:intermediary metabolism and respiration:Probable cytochrome P450 130 Cyp130
1618658	1618808	150	Deletion	PE_PGRS26:CDS:491:PE/PPE:PE-PGRS family protein PE_PGRS26
1634187	1634196	9	Deletion	Repeat_region
1854947	1874918	21	Tandem_contraction	Rv1648:CDS:268:cell wall and cell processes:Probable transmembrane protein
1895467	1895477	114	Tandem_contraction	Intergenic:Rv1668c-Rv1669
1982887	1983351	390	Tandem_expansion	Repeat_region
2334686	2334686	1358	Insertion	Intergenic:Rv2077A-Rv2078 [A]
2365414	2366772	1358	Deletion	Repeat_region
2431514	2431515	1	Deletion	Intergenic:Rv2168c-Rv2169c	common with H112-clade
2514389	2514390	1	Deletion	aceE:CDS:901:intermediary metabolism and respiration:Pyruvate dehydrogenase E1 component AceE (pyruvate decarboxylase) (pyruvate dehydrogenase) (pyruvic dehydrogenase)
2515888	2515889	1	Deletion	Rv2242:CDS:414:conserved hypotheticals:Conserved hypothetical protein
2559504	2559504	1358	Insertion	Rv2286c:CDS:230:conserved hypotheticals:Conserved hypothetical protein [A]	common with H112-clade
2634048	2636930	1276	Repeat_contraction	Repeat_region (Region of difference 188) [A]
2886959	2886965	6	Deletion	Rv2566:CDS:1140:conserved hypotheticals:Long conserved protein
3109689	3109689	2	Insertion	Rv2800:CDS:549:intermediary metabolism and respiration:Possible hydrolase
3378551	3378551	1358	Insertion	Intergenic:Rv3018A-Rv3019c [A]
3740684	3740684	87	Insertion	PE_PGRS50:CDS:1538:PE/PPE:PE-PGRS family protein PE_PGRS50
3928345	3928345	18	Insertion	PE_PGRS53:CDS:1381:PE/PPE:PE-PGRS family protein PE_PGRS53
3932542	3932551	9	Deletion	PE_PGRS54:CDS:1901:PE/PPE:PE-PGRS family protein PE_PGRS54
3933995	3934165	603	Tandem_contraction	PE_PGRS54:CDS:1901:PE/PPE:PE-PGRS family protein PE_PGRS54
3941225	3941963	1018	Tandem_expansion	PE_PGRS55:CDS:714:PE/PPE:PE-PGRS family protein PE_PGRS55
3946589	3949814	406	Repeat_contraction	PE_PGRS57:CDS:1489:PE/PPE:PE-PGRS family protein PE_PGRS57
4037225	4037234	9	Deletion	PE_PGRS59:CDS:439:PE/PPE:PE-PGRS family protein PE_PGRS59
4317312	4317672	360	Deletion	Intergenic:EBG00000313375-Rv3844
4374778	4375114	336	Deletion	PPE69:CDS:399:PE/PPE:PPE family protein PPE69
4408945	4408945	8	Insertion	Intergenic:Rv3920c-Rv3921c
Start and End coordinates are relative to position in NC_000962.3. [A]= mediated by IS6110 insertion.
